# Supplementary material for: The Binding of CSL Proteins to Either Co-Activators or Co-Repressors Protects from Proteasomal Degradation Induced by MAPK-Dependent Phosphorylation
Source: Int J Mol Sci. 2022 Oct 15;23(20):12336. doi: 10.3390/ijms232012336 (PMC9604145; doi:10.3390/ijms232012336)
Supplement: Supplementary file 1 [file ijms-23-12336-s001.zip]

Archive with 1 entries (1 files):
- ijms-1968898-supplementary.pdf
